# Supplementary material for: Cardiovascular, renal and mortality risk by the KDIGO heatmap in Japan
Source: Clin Kidney J. 2024 Jul 30;17(8):sfae228. doi: 10.1093/ckj/sfae228 (PMC11336683; doi:10.1093/ckj/sfae228)
Supplement: sfae228_Supplemental_Files [file sfae228_supplemental_files.zip]

Archive with 2 entries (2 files):
- Maruyamaetal_Supplementary_Materials.pdf
- Maruyamaetal_Supplementary_Tables.xlsx
