# Supplementary material for: Cardiovascular, renal and mortality risk by the KDIGO heatmap in Japan
Source: Clin Kidney J. 2024 Jul 30;17(8):sfae228. doi: 10.1093/ckj/sfae228 (PMC11336683; doi:10.1093/ckj/sfae228)
Supplement: sfae228_Supplemental_Files [file sfae228_supplemental_files.zip › Maruyamaetal_Supplementary_Tables.xlsx]

## Sheet: Title page
	Supplementary tables
	Cardiovascular, renal and mortality risk by the KDIGO heatmap in Japan
	Shoichi Maruyama, Tetsuhiro Tanaka, Hiroki Akiyama, Mitsuru Hoshino, Shoichiro Inokuchi, Shuji Kaneko, Koji Shimamoto, Asuka Ozaki
	Table of contents
	Supplementary Table S1: Definition of outcomes
	Supplementary Table S2: Definition of baseline comorbidities and medications
	Supplementary Table S3: Definition of model covariates
	Supplementary Table S4: Patient characteristics (complete)
	Supplementary Table S5: Incidence rates of major adverse cardiovascular events (MACE) in 1800-day observation period
	Supplementary Table S6: Hazard ratios for major adverse cardiovascular events (MACE) and renal outcome calculated using "strict" classification based on quantitative urine protein data
	Supplementary Table S7: Hazard ratios for major adverse cardiovascular events (MACE) and renal outcome calculated within patients having any urine protein data excluding "without urine protein test" group
	Supplementary Table S8: Hazard ratios for the components of major adverse cardiovascular events (MACE) calculated using "strict" classification based on quantitative urine protein data
	Supplementary Table S9: Incidence rates of renal outcome in 1800-day observation period

## Sheet: Table S1
	Supplementary Table S1: Definition of outcomes
	Composite outcome	Component	Event definition (ICD-10 code)
	Major adverse cardiovascular events (MACE): MACE1, primary outcome; MACE2, ad hoc primary outcome	Myocardial infarction (MI, only for MACE1)	In patients who had a history of MI (I21-I23, I252), the first date of hospitalization due to MI (I21 and I22). For patients without a history of MI, the first date of hospitalization due to MI (I21 and I22) or the first date of diagnosis code for MI (I21), whichever occured first.
		MI hospitalization (only for MACE2)	The first date of hospitalization due to MI (I21 and I22).
		Stroke (only for MACE1)	In patients who had a history of stroke (I60-I64, I69), the first date of hospitalization due to stroke (I60-64). For patients without a history of stroke, the first date of hospitalization due to stroke (I60-64) or the first date of diagnosis code for stroke (I60-64), whichever occured first.
		Stroke hospitalization (only for MACE2)	The first date of hospitalization due to stroke (I60-I64).
		Heart failure (HF) hospitalization (for both MACE1/2)	The first date of hospitalization due to HF (I110, I130, I132, I50).
		In-hospital death (for both MACE1/2)	The date of in-hospital death either in the EMR or DPC-FF1. When in-hospital death was recorded in both data sources, the latest date was utilized.
	Renal outcome	Renal replacement therapy	The first date of diagnosis code (Z49) or medical procedure (category code: J038, C102) for maintenance dialysis, or diagnosis code (Z940) or medical procedure (category code: K780, K709-5) for kidney transplantation.
		Renal function decline more than 50%	When two or more consecutive eGFR values were >50% less than the baseline eGFR value at least 30 days apart after the index date, the date of the first qualifying eGFR value
		eGFR less than 15 ml/min/1.73 m2*	eGFR value less than 15 ml/min/1.73 m2 after the index date
		Diagnosis of chronic kidney disease (CKD) stage 5*	The first date of diagnosis code for CKD stage 5 (N185)
		In-hospital death	Same as MACE
	Abbreviations: ICD-10, International Statistical Classification of Diseases and Related Health Problems 10th Revision; EMR, electronic medical record; DPC-FF1, format 1 file of diagnosis procedure combination.
	*Both eGFR and diagnosis by the ICD-10 codes were used to avoid missing the event of CKD stage 5.

## Sheet: Table S2
	Supplementary Table S2: Definition of baseline comorbidities and medications
	Comorbidity1		ICD-10 code*
	Myocardial infarction		I2[123]|I252
	Stroke		I6[0-49]
	Heart failure		I50|I110|I13[02]
	Diabetes mellitus		E1[0-4]|O24[0-3]
	Hypertention		I1[0-35]
	Hyperlipidemia		E78[0-5]
	Medication2	Subclass	WHO-ATC code*
	Antidiabetics	Dipeptidyl peptidase-4 inhibitors	A10BH|A10BD(0[789]|1[0-389]|2[1245])
		Biguanides	A10BA|A10BD(0[123578]|1[013-8]|2[02356])
		Sulfonylureas	A10B[BC]|A10BD0[1246]
		Alpha-glucosidase inhibitors	A10BF|A10BD17
		Other oral antidiabetics	A10BK|A10BD(1[569]|2[01345])|A10BG|A10BD(0[3-69]|12|1426)|A10BX0[238]
		Insulins	A10A
	Renin-angiotensin-aldosterone system inhibitors	Angiotensin converting enzyme inhibitors	C09[AB]
		Angiotensin receptor blockers	C09[CD]
		Mineralocorticoid receptor antagonists	C03DA0[14]|C03DA$
		Angiotensin receptor/neprilysin inhibitor	C09DX04
		Renin inhibitors	C09XA
	Antihypertensives	Diuretics	^C03
		Calcium channel blockers	C08C|C09[BD]B|C09BX0[134]|C09DX0[1367]|C09XA5[34]|C10BX03
		Beta-blockers	^C07|C09BX0[245]|C09DX05
	Antilipidemics	Statins	C10AA|C10BA0[256]|C10BX03
	1Medical history was defined as the presence of the corresponding ICD-10 codes on or before the index date.
	2Medication usage was defined and classified according to WHO ATC codes as the presence of prescriptions during the look-back period.
	*Indicated using regular expression.

## Sheet: Table S3
	Supplementary Table S3: Definition of model covariates
	Comorbidity	Disease	ICD-10 code*	Variable category**
		Myocardial infarction (MI)	I2[123]|I252	cardiovascular
		Angina pectoris	I20	cardiovascular
		Unstable angina pectoris	I200	cardiovascular
		Stroke	I6[0-49]	cardiovascular
		Heart failure (HF)	I50|I110|I13[02]	cardiovascular
		Hyperlipidemia	E78[0-5]	cardiovascular
		Arrythmia	I4[45789]	cardiovascular
		Chronic pulmonary disease	I27[89]|J[46][0-7]|J684|J70[13]	others
		Malignancy	C[0-3]|C4[0-3]|C4[5-9]|C[56]|C7[0-6]|C8[123458]|C9	others
		Liver disease	B18|I85[09]|I864|I982|K70[012349]|K71[13457]|K72[19]|K7[34]|K76[02-9]|Z944	others
		Rheumatic disease	M0[56]|M315|M3[234]|M35[13]|M360	others
		Anemia	D5[0-9]|D6[0-4]	others
		Chronic kidney disease (CKD)	D300|D41[012]|E0[89]2|E1[013][2]|E748|I12|I13[012]|K767|M103,N0[2-8]|N13[123]|N14|N15[089]|N16|N18[1-589]|N19|N25|O10[23]|O12|Q61[1-8]|Q62[0-3]|R944	renal
		CKD stage 5	N185	renal
		Acute kidney failure	B520|N01|N17|D593	renal
		Diabetes mellitus (DM)	E1[0-4]|O24[0-3]	renal
		DM with chronic complications	E1[0-4][2-57]	renal
		Hypertension	I1[0-35]	renal
		Hyperkalemia	E875	renal
	Medication	Subclass	WHO-ATC code*	Variable category**
	Antidiabetics	Dipeptidyl peptidase-4 inhibitors	A10BH|A10BD(0[789]|1[0-389]|2[1245])	drug
		Biguanides	A10BA|A10BD(0[123578]|1[013-8]|2[02356])	drug
		Sulfonylureas	A10B[BC]|A10BD0[1246]	drug
		Alpha-glucosidase inhibitors	A10BF|A10BD17	drug
		Other oral antidiabetics	A10BK|A10BD(1[569]|2[01345])|A10BG|A10BD(0[3-69]|12|1426)|A10BX0[238]	drug
		Insulins	A10A	drug
	Renin-angiotensin-aldosterone system inhibitors	Angiotensin converting enzyme inhibitors	C09[AB]	drug
		Angiotensin receptor blockers	C09[CD]	drug
		Mineralocorticoid receptor antagonists	C03DA0[14]|C03DA$	drug
		Renin inhibitors	C09XA	drug
	Antihypertensives	Diuretics	^C03	drug
		Calcium channel blockers	C08C|C09[BD]B|C09BX0[134]|C09DX0[1367]|C09XA5[34]|C10BX03	drug
		Beta-blockers	^C07|C09BX0[245]|C09DX05	drug
	Antilipidemics	Statins	C10AA|C10BA0[256]|C10BX03	drug
	Medical procedure	Class	Definitions	Variable category**
		Intensive care unit admission	Category code: A301	others
		Emergency room visit	Additional fee for out of business hours in category code of A000-A002, B001-02, A300, and A311	others
		Kidney transplantation	Category code: K780, K709-5 (excluding fee for anti-HLA antibody test)	others
		Maintenance dialysis	Category code: J038, C102	others
	Hospitalization	Cause	Definitions	Variable category
		Hospitalization	All-cause hospitalization from EMR and DPC-FF1	others
		MI hospitalization	Hospitalization caused by MI (ICD-10 code: I21, I22) from DPC-FF1 (code: A006020)	cardiovascular
		Stroke hospitalization	Hospitalization caused by stroke (ICD-10 code:I60-64) from DPC-FF1 (code: A006020)	cardiovascular
		HF hospitalization	Hospitalization caused by HF (ICD-10 code: I110, I130, I132, I50) from DPC-FF1 (code: A006020)	cardiovascular
	Index year	Definition	Range
		The year of index date	2004–2007
			2008–2011
			2012–2015
			2016–2018
			2019–2020
	Abbreviations: ICD-10, International Statistical Classification of Diseases and Related Health Problems 10th Revision; EMR, electronic medical record; DPC-FF1, format 1 file of diagnosis procedure combination. *Indicated using regular expression. **Used in variable selection for the Cox proportional hazards model.

## Sheet: Table S4
	Supplementary Table S4: Patient characteristics (complete)
		KDIGO	Total	A1	A2	A3	Without urine protein test
	Number of patients, n	Total	543 606	238 826	52 253	30 281	222 246
		G2	422 376	199 572	40 979	16 437	165 388
		G3a	84 464	31 652	7752	6077	38 983
		G3b	24 589	6260	2504	3700	12 125
		G4	7782	1194	862	2458	3268
		G5	4395	148	156	1609	2482
	Number of patients (with quantitative urine protein data)	Total	543 606	22 436	8590	5589	506 991
		G2	422 376	17 927	5822	2069	396 558
		G3a	84 464	3280	1531	879	78 774
		G3b	24 589	932	774	844	22 039
		G4	7782	249	377	996	6160
		G5	4395	48	86	801	3460
	Medical history
	Myocardial infarction, n (%)	Total	23 067 (4.2%)	6502 (2.7%)	1731 (3.3%)	1638 (5.4%)	13 196 (5.9%)
		G2	14 134 (3.3%)	4394 (2.2%)	1032 (2.5%)	622 (3.8%)	8086 (4.9%)
		G3a	5311 (6.3%)	1423 (4.5%)	412 (5.3%)	381 (6.3%)	3095 (7.9%)
		G3b	2374 (9.7%)	539 (8.6%)	199 (7.9%)	294 (7.9%)	1342 (11.1%)
		G4	844 (10.8%)	131 (11.0%)	79 (9.2%)	213 (8.7%)	421 (12.9%)
		G5	404 (9.2%)	15 (10.1%)	9 (5.8%)	128 (8.0%)	252 (10.2%)
	Stroke, n (%)	Total	68 760 (12.6%)	20 405 (8.5%)	5543 (10.6%)	5234 (17.3%)	37 578 (16.9%)
		G2	43 523 (10.3%)	14 247 (7.1%)	3388 (8.3%)	2116 (12.9%)	23 772 (14.4%)
		G3a	15 929 (18.9%)	4443 (14.0%)	1320 (17.0%)	1292 (21.3%)	8874 (22.8%)
		G3b	6231 (25.3%)	1390 (22.2%)	594 (23.7%)	890 (24.1%)	3357 (27.7%)
		G4	2046 (26.3%)	293 (24.5%)	210 (24.4%)	609 (24.8%)	934 (28.6%)
		G5	1031 (23.5%)	32 (21.6%)	31 (19.9%)	327 (20.3%)	641 (25.8%)
	Heart failure, n (%)	Total	74 691 (13.7%)	21 505 (9.0%)	5894 (11.3%)	6265 (20.7%)	41 027 (18.5%)
		G2	43 922 (10.4%)	14 178 (7.1%)	3315 (8.1%)	2223 (13.5%)	24 206 (14.6%)
		G3a	17 312 (20.5%)	4894 (15.5%)	1379 (17.8%)	1299 (21.4%)	9740 (25.0%)
		G3b	8283 (33.7%)	1900 (30.4%)	767 (30.6%)	1106 (29.9%)	4510 (37.2%)
		G4	3325 (42.7%)	485 (40.6%)	366 (42.5%)	971 (39.5%)	1503 (46.0%)
		G5	1849 (42.1%)	48 (32.4%)	67 (42.9%)	666 (41.4%)	1068 (43.0%)
	Diabetis mellitus, n (%)	Total	139 207 (25.6%)	53 524 (22.4%)	14 784 (28.3%)	12 779 (42.2%)	58 120 (26.2%)
		G2	99 363 (23.5%)	42 363 (21.2%)	10 631 (25.9%)	6328 (38.5%)	40 041 (24.2%)
		G3a	25 158 (29.8%)	8467 (26.8%)	2694 (34.8%)	2536 (41.7%)	11 461 (29.4%)
		G3b	9126 (37.1%)	2166 (34.6%)	1057 (42.2%)	1760 (47.6%)	4143 (34.2%)
		G4	3366 (43.3%)	468 (39.2%)	333 (38.6%)	1278 (52.0%)	1287 (39.4%)
		G5	2194 (49.9%)	60 (40.5%)	69 (44.2%)	877 (54.5%)	1188 (47.9%)
	Hypertension, n (%)	Total	175 561 (32.3%)	59 371 (24.9%)	16 028 (30.7%)	15 219 (50.3%)	84 943 (38.2%)
		G2	114 664 (27.1%)	42 882 (21.5%)	10 375 (25.3%)	6650 (40.5%)	54 757 (33.1%)
		G3a	38 213 (45.2%)	12 108 (38.3%)	3499 (45.1%)	3315 (54.5%)	19 291 (49.5%)
		G3b	14 562 (59.2%)	3537 (56.5%)	1449 (57.9%)	2328 (62.9%)	7248 (59.8%)
		G4	5196 (66.8%)	773 (64.7%)	595 (69.0%)	1728 (70.3%)	2100 (64.3%)
		G5	2926 (66.6%)	71 (48.0%)	110 (70.5%)	1198 (74.5%)	1547 (62.3%)
	Hyperlipidemia, n (%)	Total	132 973 (24.5%)	50 322 (21.1%)	11 889 (22.8%)	9384 (31.0%)	61 378 (27.6%)
		G2	95 978 (22.7%)	39 243 (19.7%)	8493 (20.7%)	4670 (28.4%)	43 572 (26.3%)
		G3a	24 927 (29.5%)	8569 (27.1%)	2228 (28.7%)	1940 (31.9%)	12 190 (31.3%)
		G3b	8138 (33.1%)	2083 (33.3%)	832 (33.2%)	1304 (35.2%)	3919 (32.3%)
		G4	2602 (33.4%)	388 (32.5%)	284 (32.9%)	899 (36.6%)	1031 (31.5%)
		G5	1328 (30.2%)	39 (26.4%)	52 (33.3%)	571 (35.5%)	666 (26.8%)
	Medication
	Oral antidiabetics, n (%)	Total	37 159 (6.8%)	17 109 (7.2%)	5522 (10.6%)	4865 (16.1%)	9663 (4.3%)
		G2	27 110 (6.4%)	13 943 (7.0%)	4133 (10.1%)	2588 (15.7%)	6446 (3.9%)
		G3a	6108 (7.2%)	2395 (7.6%)	923 (11.9%)	909 (15.0%)	1881 (4.8%)
		G3b	2474 (10.1%)	631 (10.1%)	339 (13.5%)	673 (18.2%)	831 (6.9%)
		G4	943 (12.1%)	116 (9.7%)	106 (12.3%)	435 (17.7%)	286 (8.8%)
		G5	524 (11.9%)	24 (16.2%)	21 (13.5%)	260 (16.2%)	219 (8.8%)
	Dipeptidyl peptidase-4 inhibitors, n (%)	Total	17 696 (3.3%)	7594 (3.2%)	2736 (5.2%)	2379 (7.9%)	4987 (2.2%)
		G2	12 463 (3.0%)	6090 (3.1%)	1986 (4.8%)	1191 (7.2%)	3196 (1.9%)
		G3a	3054 (3.6%)	1125 (3.6%)	463 (6.0%)	428 (7.0%)	1038 (2.7%)
		G3b	1345 (5.5%)	311 (5.0%)	202 (8.1%)	355 (9.6%)	477 (3.9%)
		G4	551 (7.1%)	63 (5.3%)	69 (8.0%)	251 (10.2%)	168 (5.1%)
		G5	283 (6.4%)	5 (3.4%)	16 (10.3%)	154 (9.6%)	108 (4.4%)
	Biguanides, n (%)	Total	14 502 (2.7%)	7282 (3.0%)	2574 (4.9%)	1845 (6.1%)	2801 (1.3%)
		G2	11 919 (2.8%)	6357 (3.2%)	2120 (5.2%)	1314 (8.0%)	2128 (1.3%)
		G3a	1856 (2.2%)	764 (2.4%)	343 (4.4%)	302 (5.0%)	447 (1.1%)
		G3b	577 (2.3%)	140 (2.2%)	93 (3.7%)	159 (4.3%)	185 (1.5%)
		G4	123 (1.6%)	16 (1.3%)	16 (1.9%)	52 (2.1%)	39 (1.2%)
		G5	27 (0.6%)	5 (3.4%)	2 (1.3%)	18 (1.1%)	2 (0.1%)
	Sulfonylureas, n (%)	Total	14 943 (2.7%)	6746 (2.8%)	2297 (4.4%)	2129 (7.0%)	3771 (1.7%)
		G2	10 953 (2.6%)	5492 (2.8%)	1714 (4.2%)	1183 (7.2%)	2564 (1.6%)
		G3a	2501 (3.0%)	935 (3.0%)	411 (5.3%)	415 (6.8%)	740 (1.9%)
		G3b	1023 (4.2%)	269 (4.3%)	129 (5.2%)	300 (8.1%)	325 (2.7%)
		G4	352 (4.5%)	43 (3.6%)	38 (4.4%)	160 (6.5%)	111 (3.4%)
		G5	114 (2.6%)	7 (4.7%)	5 (3.2%)	71 (4.4%)	31 (1.2%)
	Alpha-glucosidase inhibitors, n (%)	Total	10 822 (2.0%)	5062 (2.1%)	1593 (3.0%)	1591 (5.3%)	2576 (1.2%)
		G2	7660 (1.8%)	4044 (2.0%)	1128 (2.8%)	811 (4.9%)	1677 (1.0%)
		G3a	1839 (2.2%)	749 (2.4%)	291 (3.8%)	296 (4.9%)	503 (1.3%)
		G3b	809 (3.3%)	218 (3.5%)	129 (5.2%)	230 (6.2%)	232 (1.9%)
		G4	319 (4.1%)	45 (3.8%)	40 (4.6%)	157 (6.4%)	77 (2.4%)
		G5	195 (4.4%)	6 (4.1%)	5 (3.2%)	97 (6.0%)	87 (3.5%)
	Other oral antidiabetics, n (%)	Total	10 732 (2.0%)	5255 (2.2%)	1651 (3.2%)	1370 (4.5%)	2456 (1.1%)
		G2	8000 (1.9%)	4284 (2.1%)	1252 (3.1%)	767 (4.7%)	1697 (1.0%)
		G3a	1695 (2.0%)	737 (2.3%)	264 (3.4%)	241 (4.0%)	453 (1.2%)
		G3b	665 (2.7%)	185 (3.0%)	105 (4.2%)	185 (5.0%)	190 (1.6%)
		G4	248 (3.2%)	38 (3.2%)	27 (3.1%)	119 (4.8%)	64 (2.0%)
		G5	124 (2.8%)	11 (7.4%)	3 (1.9%)	58 (3.6%)	52 (2.1%)
	Insulins, n (%)	Total	13 916 (2.6%)	5860 (2.5%)	2248 (4.3%)	2456 (8.1%)	3352 (1.5%)
		G2	9632 (2.3%)	4746 (2.4%)	1643 (4.0%)	1208 (7.3%)	2035 (1.2%)
		G3a	2238 (2.6%)	808 (2.6%)	359 (4.6%)	420 (6.9%)	651 (1.7%)
		G3b	1080 (4.4%)	226 (3.6%)	167 (6.7%)	365 (9.9%)	322 (2.7%)
		G4	557 (7.2%)	66 (5.5%)	64 (7.4%)	282 (11.5%)	145 (4.4%)
		G5	409 (9.3%)	14 (9.5%)	15 (9.6%)	181 (11.2%)	199 (8.0%)
	Renin-angiotensin-aldosterone system inhibitors, n (%)	Total	81 487 (15.0%)	26 892 (11.3%)	7726 (14.8%)	7863 (26.0%)	39 006 (17.6%)
		G2	50 456 (11.9%)	18 466 (9.3%)	4797 (11.7%)	3363 (20.5%)	23 830 (14.4%)
		G3a	18 685 (22.1%)	5914 (18.7%)	1742 (22.5%)	1692 (27.8%)	9337 (24.0%)
		G3b	8113 (33.0%)	1989 (31.8%)	787 (31.4%)	1323 (35.8%)	4014 (33.1%)
		G4	2897 (37.2%)	458 (38.4%)	339 (39.3%)	905 (36.8%)	1195 (36.6%)
		G5	1336 (30.4%)	65 (43.9%)	61 (39.1%)	580 (36.0%)	630 (25.4%)
	Angiotensin converting enzyme inhibitors, n (%)	Total	16 259 (3.0%)	4798 (2.0%)	1451 (2.8%)	1584 (5.2%)	8426 (3.8%)
		G2	9553 (2.3%)	3110 (1.6%)	830 (2.0%)	666 (4.1%)	4947 (3.0%)
		G3a	3993 (4.7%)	1160 (3.7%)	348 (4.5%)	349 (5.7%)	2136 (5.5%)
		G3b	1770 (7.2%)	402 (6.4%)	182 (7.3%)	271 (7.3%)	915 (7.5%)
		G4	687 (8.8%)	114 (9.5%)	79 (9.2%)	192 (7.8%)	302 (9.2%)
		G5	256 (5.8%)	12 (8.1%)	12 (7.7%)	106 (6.6%)	126 (5.1%)
	Angiotensin receptor blockers, n (%)	Total	64 366 (11.8%)	21 870 (9.2%)	6317 (12.1%)	6460 (21.3%)	29 719 (13.4%)
		G2	40 545 (9.6%)	15 275 (7.7%)	4018 (9.8%)	2775 (16.9%)	18 477 (11.2%)
		G3a	14 497 (17.2%)	4705 (14.9%)	1396 (18.0%)	1388 (22.8%)	7008 (18.0%)
		G3b	6036 (24.5%)	1508 (24.1%)	595 (23.8%)	1060 (28.6%)	2873 (23.7%)
		G4	2143 (27.5%)	330 (27.6%)	259 (30.0%)	733 (29.8%)	821 (25.1%)
		G5	1145 (26.1%)	52 (35.1%)	49 (31.4%)	504 (31.3%)	540 (21.8%)
	Mineralocorticoid receptor antagonists, n (%)	Total	11 185 (2.1%)	2873 (1.2%)	910 (1.7%)	1021 (3.4%)	6381 (2.9%)
		G2	5081 (1.2%)	1401 (0.7%)	365 (0.9%)	300 (1.8%)	3015 (1.8%)
		G3a	2985 (3.5%)	768 (2.4%)	258 (3.3%)	252 (4.1%)	1707 (4.4%)
		G3b	2148 (8.7%)	526 (8.4%)	180 (7.2%)	247 (6.7%)	1195 (9.9%)
		G4	831 (10.7%)	160 (13.4%)	91 (10.6%)	166 (6.8%)	414 (12.7%)
		G5	140 (3.2%)	18 (12.2%)	16 (10.3%)	56 (3.5%)	50 (2.0%)
	Angiotensin receptor/neprilysin inhibitor, n (%)	Total	1 (0.0%)	1 (0.0%)	0 (0.0%)	0 (0.0%)	0 (0.0%)
		G2	0 (0.0%)	0 (0.0%)	0 (0.0%)	0 (0.0%)	0 (0.0%)
		G3a	1 (0.0%)	1 (0.0%)	0 (0.0%)	0 (0.0%)	0 (0.0%)
		G3b	0 (0.0%)	0 (0.0%)	0 (0.0%)	0 (0.0%)	0 (0.0%)
		G4	0 (0.0%)	0 (0.0%)	0 (0.0%)	0 (0.0%)	0 (0.0%)
		G5	0 (0.0%)	0 (0.0%)	0 (0.0%)	0 (0.0%)	0 (0.0%)
	Renin inhibitor, n (%)	Total	171 (0.0%)	39 (0.0%)	21 (0.0%)	40 (0.1%)	71 (0.0%)
		G2	85 (0.0%)	26 (0.0%)	10 (0.0%)	15 (0.1%)	34 (0.0%)
		G3a	39 (0.0%)	8 (0.0%)	6 (0.1%)	5 (0.1%)	20 (0.1%)
		G3b	21 (0.1%)	4 (0.1%)	2 (0.1%)	9 (0.2%)	6 (0.0%)
		G4	13 (0.2%)	1 (0.1%)	3 (0.3%)	6 (0.2%)	3 (0.1%)
		G5	13 (0.3%)	0 (0.0%)	0 (0.0%)	5 (0.3%)	8 (0.3%)
	Calcium channel blockers, n (%)	Total	76 312 (14.0%)	25 182 (10.5%)	7325 (14.0%)	7673 (25.3%)	36 132 (16.3%)
		G2	48 649 (11.5%)	17 981 (9.0%)	4614 (11.3%)	3057 (18.6%)	22 997 (13.9%)
		G3a	16 824 (19.9%)	5305 (16.8%)	1656 (21.4%)	1620 (26.7%)	8243 (21.1%)
		G3b	6571 (26.7%)	1507 (24.1%)	692 (27.6%)	1221 (33.0%)	3151 (26.0%)
		G4	2591 (33.3%)	335 (28.1%)	299 (34.7%)	975 (39.7%)	982 (30.0%)
		G5	1677 (38.2%)	54 (36.5%)	64 (41.0%)	800 (49.7%)	759 (30.6%)
	Diuretics, n (%)	Total	33 371 (6.1%)	9129 (3.8%)	2807 (5.4%)	3789 (12.5%)	17 646 (7.9%)
		G2	15 744 (3.7%)	4932 (2.5%)	1264 (3.1%)	1011 (6.2%)	8537 (5.2%)
		G3a	8673 (10.3%)	2456 (7.8%)	732 (9.4%)	742 (12.2%)	4743 (12.2%)
		G3b	5382 (21.9%)	1291 (20.6%)	481 (19.2%)	780 (21.1%)	2830 (23.3%)
		G4	2413 (31.0%)	391 (32.7%)	271 (31.4%)	691 (28.1%)	1060 (32.4%)
		G5	1159 (26.4%)	59 (39.9%)	59 (37.8%)	565 (35.1%)	476 (19.2%)
	Beta-blockers, n (%)	Total	34 052 (6.3%)	9077 (3.8%)	2458 (4.7%)	2353 (7.8%)	20 164 (9.1%)
		G2	20 226 (4.8%)	5808 (2.9%)	1361 (3.3%)	813 (4.9%)	12 244 (7.4%)
		G3a	8336 (9.9%)	2286 (7.2%)	607 (7.8%)	561 (9.2%)	4882 (12.5%)
		G3b	3690 (15.0%)	790 (12.6%)	339 (13.5%)	469 (12.7%)	2092 (17.3%)
		G4	1153 (14.8%)	176 (14.7%)	124 (14.4%)	290 (11.8%)	563 (17.2%)
		G5	647 (14.7%)	17 (11.5%)	27 (17.3%)	220 (13.7%)	383 (15.4%)
	Statins, n (%)	Total	59 310 (10.9%)	20 775 (8.7%)	5240 (10.0%)	4438 (14.7%)	28 857 (13.0%)
		G2	41 287 (9.8%)	15 626 (7.8%)	3628 (8.9%)	2076 (12.6%)	19 957 (12.1%)
		G3a	12 012 (14.2%)	3905 (12.3%)	1024 (13.2%)	938 (15.4%)	6145 (15.8%)
		G3b	4089 (16.6%)	1033 (16.5%)	409 (16.3%)	649 (17.5%)	1998 (16.5%)
		G4	1342 (17.2%)	183 (15.3%)	157 (18.2%)	471 (19.2%)	531 (16.2%)
		G5	580 (13.2%)	28 (18.9%)	22 (14.1%)	304 (18.9%)	226 (9.1%)

## Sheet: Table S5
	Supplementary Table S5: Incidence rates of major adverse cardiovascular events (MACE) in 1800-day observation period
		KDIGO	A1	A2	A3	Without urine protein test			KDIGO	A1	A2	A3	Without urine protein test
	MACE1	G2	13.7 (13.5–13.9)	16.1 (15.5–16.7)	27.8 (26.7–29.0)	23.2 (22.9–23.6)		MACE2	G2	5.5 (5.3–5.6)	7.7 (7.3–8.1)	14.6 (13.8–15.5)	11.0 (10.8–11.2)
		G3a	27.5 (26.7–28.3)	35.1 (33.1–37.1)	48.2 (45.5–51.0)	41.0 (40.0–42.0)			G3a	13.0 (12.4–13.5)	18.3 (16.9–19.8)	27.8 (25.9–29.9)	22.8 (22.1–23.5)
		G3b	49.2 (46.5–52.1)	57.4 (52.5–62.7)	63.0 (58.8–67.4)	67.5 (64.9–70.1)			G3b	28.4 (26.4–30.4)	35.7 (31.9–39.7)	37.5 (34.4–40.8)	43.4 (41.4–45.4)
		G4	71.9 (63.8–80.7)	78.7 (68.3–90.2)	81.2 (74.9–87.9)	106.8 (99.9–114.1)			G4	47.6 (41.3–54.6)	48.3 (40.6–57.0)	49.2 (44.5–54.2)	75.2 (69.7–81.1)
		G5	56.9 (38.6–80.7)	80.9 (56.0–113.0)	87.6 (79.4–96.4)	80.1 (74.0–86.5)			G5	40.0 (25.4–60.0)	52.8 (33.8–78.5)	48.8 (43.1–55.1)	49.0 (44.4–53.9)
	Components of MACE
	Myocardial infarction (MI)1	G2	2.8 (2.7–2.9)	3.1 (2.9–3.4)	4.9 (4.5–5.4)	3.7 (3.6–3.9)		MI hospitalization2	G2	0.3 (0.3–0.4)	0.5 (0.4–0.6)	0.6 (0.5–0.8)	0.5 (0.4–0.5)
		G3a	4.7 (4.4–5.1)	5.6 (4.9–6.4)	8.4 (7.3–9.5)	5.9 (5.5–6.2)			G3a	0.6 (0.5–0.8)	0.8 (0.5–1.1)	0.8 (0.5–1.2)	0.8 (0.7–0.9)
		G3b	6.6 (5.7–7.6)	8.6 (6.8–10.6)	9.8 (8.2–11.5)	8.9 (8.1–9.9)			G3b	0.5 (0.3–0.8)	1.2 (0.6–2.2)	1.3 (0.8–2.1)	1.2 (0.9–1.6)
		G4	8.8 (6.2–12.0)	12.1 (8.5–16.9)	12.2 (9.9–14.8)	10.4 (8.5–12.7)			G4	1.6 (0.6–3.3)	1.0 (0.2–3.0)	1.2 (0.6–2.2)	1.2 (0.6–2.1)
		G5	9.0 (2.9–21.0)	6.6 (1.4–19.3)	12.9 (10.0–16.3)	12.6 (10.3–15.2)			G5	0.0 (0.0–6.4)	0.0 (0.0–8.0)	1.5 (0.6–2.9)	1.9 (1.1–3.1)
	Stroke1	G2	8.0 (7.8–8.1)	8.7 (8.3–9.1)	14.0 (13.2–14.8)	12.6 (12.4–12.9)		Stroke hospitalization2	G2	1.2 (1.2–1.3)	1.7 (1.5–1.8)	2.6 (2.3–3.0)	2.4 (2.3–2.5)
		G3a	14.9 (14.3–15.6)	18.1 (16.7–19.6)	21.9 (20.1–23.7)	20.0 (19.3–20.7)			G3a	2.7 (2.4–2.9)	3.4 (2.8–4.1)	4.5 (3.8–5.4)	4.2 (3.9–4.5)
		G3b	23.7 (21.9–25.7)	24.3 (21.2–27.7)	26.7 (24.0–29.5)	26.4 (24.9–28.0)			G3b	5.1 (4.3–6.0)	5.2 (3.9–6.9)	4.9 (3.8–6.1)	6.0 (5.3–6.7)
		G4	27.0 (22.2–32.5)	32.9 (26.4–40.4)	32.3 (28.4–36.5)	35.8 (31.9–39.9)			G4	5.0 (3.1–7.6)	5.8 (3.4–9.3)	5.2 (3.7–6.9)	8.1 (6.4–10.1)
		G5	19.6 (9.8–35.0)	35.0 (19.6–57.7)	41.8 (36.3–47.9)	32.3 (28.6–36.5)			G5	1.7 (0.0–9.6)	11.0 (3.6–25.7)	6.0 (4.2–8.5)	6.5 (4.9–8.4)
	Heart failure (HF) hospitalization1,2	G2	0.9 (0.9–1.0)	1.5 (1.3–1.7)	3.3 (2.9–3.7)	2.0 (1.9–2.1)		In-hospital death1,2	G2	3.4 (3.3–3.6)	4.9 (4.6–5.2)	9.4 (8.8–10.1)	7.1 (6.9–7.3)
		G3a	2.8 (2.6–3.1)	4.1 (3.5–4.8)	7.5 (6.6–8.6)	6.0 (5.6–6.4)			G3a	8.2 (7.8–8.6)	12.1 (11.0–13.3)	18.4 (16.8–20.0)	14.4 (13.8–15.0)
		G3b	8.3 (7.2–9.4)	10.1 (8.2–12.3)	11.1 (9.4–12.9)	14.0 (12.9–15.1)			G3b	18.6 (17.1–20.3)	24.7 (21.6–28.0)	25.1 (22.6–27.8)	27.9 (26.4–29.5)
		G4	16.9 (13.3–21.3)	13.1 (9.3–18.0)	15.8 (13.2–18.7)	26.0 (22.8–29.6)			G4	31.9 (26.8–37.6)	34.9 (28.5–42.3)	33.2 (29.4–37.3)	49.5 (45.1–54.2)
		G5	5.2 (1.1–15.2)	4.3 (0.5–15.7)	14.4 (11.4–18.0)	9.8 (7.9–12.1)			G5	32.9 (19.8–51.3)	43.3 (26.5–66.9)	33.3 (28.7–38.5)	36.8 (32.9–41.0)
	Outcome [per 1000 persons-360 days] (95% CI)
	1Components of MACE1, 2Components of MACE2.

## Sheet: Table S6
	Supplementary Table S6: Hazard ratios for major adverse cardiovascular events (MACE) and renal outcome calculated using "strict" classification based on quantitative urine protein data
	(a) MACE1
	KDIGO	A1	A2	A3	Without quantitative urine protein test
	G2	1.00 [reference]	1.22 (1.12–1.33)	1.89 (1.68–2.12)	1.16 (1.10–1.22)
	G3a	1.07 (0.96–1.19)	1.22 (1.07–1.39)	1.92 (1.64–2.23)	1.30 (1.23–1.37)
	G3b	1.22 (1.03–1.44)	1.48 (1.24–1.75)	1.98 (1.69–2.31)	1.63 (1.53–1.72)
	G4	1.33 (0.97–1.81)	1.97 (1.59–2.45)	2.09 (1.82–2.41)	2.31 (2.15–2.48)
	G5	2.51 (1.45–4.33)	1.52 (0.88–2.62)	2.45 (2.10–2.85)	2.90 (2.65–3.17)
	(b) MACE2
	KDIGO	A1	A2	A3	Without quantitative urine protein test
	G2	1.00 [reference]	1.45 (1.28–1.64)	2.49 (2.12–2.92)	1.28 (1.18–1.38)
	G3a	1.15 (0.99–1.34)	1.31 (1.09–1.57)	2.19 (1.77–2.69)	1.43 (1.32–1.55)
	G3b	1.27 (1.02–1.58)	1.60 (1.28–1.99)	2.21 (1.80–2.72)	2.00 (1.83–2.18)
	G4	1.54 (1.05–2.25)	2.22 (1.70–2.91)	2.42 (2.01–2.91)	3.17 (2.87–3.50)
	G5	3.80 (1.89–7.63)	1.89 (0.94–3.80)	2.77 (2.26–3.38)	4.27 (3.79–4.81)
	(c) Renal outcome
	KDIGO	A1	A2	A3	Without quantitative urine protein test
	G2	1.00 [reference]	1.77 (1.57–1.99)	6.12 (5.40–6.93)	1.51 (1.39–1.63)
	G3a	1.26 (1.08–1.48)	1.94 (1.64–2.30)	6.91 (5.94–8.03)	1.91 (1.76–2.08)
	G3b	2.18 (1.79–2.67)	3.38 (2.80–4.07)	10.14 (8.79–11.68)	3.63 (3.33–3.96)
	G4	6.33 (4.84–8.28)	12.46 (10.25–15.13)	26.51 (23.45–29.97)	11.17 (10.18–12.25)
	G5	NA	NA	NA	NA
	HR (95% CI)
	NA, not applicable.

## Sheet: Table S7
	Supplementary Table S7: Hazard ratios for major adverse cardiovascular events (MACE) and renal outcome calculated within patients having any urine protein data excluding "without urine protein test" group
	(a) MACE1
	KDIGO	A1	A2	A3
	G2	1.00 [reference]	1.17 (1.12–1.21)	1.57 (1.50–1.65)
	G3a	1.13 (1.09–1.17)	1.34 (1.26–1.42)	1.72 (1.62–1.83)
	G3b	1.37 (1.29–1.45)	1.61 (1.47–1.77)	1.95 (1.82–2.10)
	G4	1.76 (1.56–1.99)	2.17 (1.88–2.49)	2.35 (2.15–2.55)
	G5	2.01 (1.41–2.86)	2.24 (1.60–3.15)	2.68 (2.40–3.00)
	(b) Renal outcome
	KDIGO	A1	A2	A3
	G2	1.00 [reference]	1.52 (1.44–1.61)	3.40 (3.23–3.59)
	G3a	1.31 (1.24–1.38)	1.97 (1.82–2.13)	3.98 (3.72–4.26)
	G3b	2.35 (2.18–2.54)	3.56 (3.22–3.93)	6.86 (6.40–7.36)
	G4	6.95 (6.21–7.77)	11.10 (9.81–12.55)	20.17 (18.75–21.70)
	G5	NA	NA	NA
	HR (95% CI)
	NA, not applicable.

## Sheet: Table S8
	Supplementary Table S8: Hazard ratios for the components of major adverse cardiovascular events (MACE) calculated using "strict" classification based on quantitative urine protein data
	Myocardial infarction (MI)1						MI hospitalization2
	KDIGO	A1	A2	A3	Without quantitative urine protein test		KDIGO	A1	A2	A3	Without quantitative urine protein test
	G2	1.00 [reference]	1.18 (0.98–1.42)	1.93 (1.51–2.46)	1.04 (0.94–1.17)		G2	1.00 [reference]	1.71 (1.06–2.76)	2.65 (1.42–4.94)	1.32 (0.96–1.82)
	G3a	1.17 (0.93–1.48)	1.20 (0.89–1.64)	1.90 (1.36–2.67)	1.20 (1.07–1.35)		G3a	1.06 (0.51–2.17)	1.59 (0.71–3.55)	1.76 (0.63–4.92)	1.66 (1.19–2.33)
	G3b	1.28 (0.86–1.89)	2.32 (1.67–3.24)	2.20 (1.58–3.07)	1.40 (1.22–1.60)		G3b	0.44 (0.06–3.23)	2.19 (0.78–6.12)	3.58 (1.60–8.00)	1.98 (1.35–2.89)
	G4	1.39 (0.62–3.11)	2.96 (1.88–4.64)	2.64 (1.97–3.56)	1.65 (1.38–1.98)		G4	2.33 (0.32–16.97)	1.56 (0.21–11.39)	2.38 (0.85–6.69)	2.76 (1.66–4.58)
	G5	2.35 (0.58–9.43)	2.37 (0.76–7.41)	2.61 (1.87–3.65)	2.29 (1.87–2.80)		G5	NA	NA	4.60 (1.76–12.03)	5.25 (3.03–9.11)
	Stroke1						Stroke hospitalization2
	KDIGO	A1	A2	A3	Without quantitative urine protein test		KDIGO	A1	A2	A3	Without quantitative urine protein test
	G2	1.00 [reference]	1.14 (1.02–1.28)	1.71 (1.46–2.00)	1.16 (1.09–1.24)		G2	1.00 [reference]	1.25 (0.96–1.63)	2.10 (1.48–2.97)	1.19 (1.01–1.40)
	G3a	1.11 (0.96–1.28)	1.29 (1.09–1.54)	1.88 (1.52–2.32)	1.32 (1.23–1.41)		G3a	1.00 (0.70–1.41)	1.21 (0.80–1.84)	2.31 (1.49–3.58)	1.33 (1.12–1.58)
	G3b	1.32 (1.05–1.66)	1.22 (0.94–1.59)	1.78 (1.43–2.23)	1.52 (1.40–1.64)		G3b	1.25 (0.76–2.07)	1.49 (0.89–2.50)	1.13 (0.63–2.03)	1.61 (1.33–1.94)
	G4	0.99 (0.59–1.68)	1.73 (1.23–2.44)	1.83 (1.49–2.25)	1.91 (1.72–2.12)		G4	0.62 (0.15–2.51)	1.97 (1.00–3.87)	1.42 (0.84–2.39)	2.01 (1.59–2.55)
	G5	2.46 (1.17–5.18)	1.82 (0.91–3.63)	2.42 (1.95–3.00)	2.53 (2.22–2.88)		G5	NA	4.36 (1.39–13.72)	2.57 (1.60–4.12)	3.05 (2.28–4.06)
	Heart failure (HF) hospitalization1,2						In-hospital death1,2
	KDIGO	A1	A2	A3	Without quantitative urine protein test		KDIGO	A1	A2	A3	Without quantitative urine protein test
	G2	1.00 [reference]	2.08 (1.57–2.76)	4.96 (3.61–6.82)	1.66 (1.36–2.02)		G2	1.00 [reference]	1.43 (1.22–1.67)	2.08 (1.67–2.59)	1.24 (1.12–1.37)
	G3a	2.03 (1.49–2.76)	2.07 (1.43–3.01)	3.36 (2.18–5.18)	2.26 (1.85–2.76)		G3a	1.06 (0.87–1.28)	1.22 (0.97–1.54)	2.02 (1.55–2.65)	1.33 (1.20–1.48)
	G3b	2.31 (1.55–3.44)	2.91 (1.93–4.38)	4.32 (2.94–6.36)	3.37 (2.74–4.15)		G3b	1.18 (0.89–1.57)	1.57 (1.19–2.08)	2.01 (1.53–2.65)	1.93 (1.73–2.15)
	G4	2.72 (1.45–5.09)	3.12 (1.86–5.24)	5.02 (3.56–7.09)	5.62 (4.49–7.02)		G4	1.79 (1.14–2.80)	2.35 (1.69–3.26)	2.30 (1.81–2.92)	3.12 (2.76–3.53)
	G5	5.08 (1.25–20.71)	NA	4.98 (3.41–7.28)	5.43 (4.10–7.19)		G5	4.29 (1.91–9.62)	2.14 (0.95–4.81)	2.66 (2.07–3.42)	4.74 (4.11–5.47)
	HR (95% CI)
	1Components of MACE1, 2Components of MACE2.
	NA, not applicable due to no events observed.

## Sheet: Table S9
	Supplementary Table S9: Incidence rates of renal outcome in 1800-day observation period
		KDIGO	A1	A2	A3	Without urine protein test
	Renal outcome	G2	4.9 (4.8–5.1)	7.9 (7.5–8.3)	23.2 (22.2–24.3)	9.9 (9.7–10.1)
		G3a	11.7 (11.2–12.2)	19.9 (18.5–21.4)	43.2 (40.7–45.9)	21.0 (20.3–21.7)
		G3b	32.2 (30.0–34.4)	50.4 (45.9–55.3)	87.8 (82.6–93.2)	50.6 (48.5–52.9)
		G4	103.6 (93.0–115.0)	158.2 (140.9–177.2)	275.1 (259.3–291.6)	162.1 (152.7–172.0)
	Components of renal outcome
	Renal replacement therapy	G2	0.2 (0.2–0.2)	0.3 (0.3–0.4)	2.9 (2.6–3.3)	0.4 (0.4–0.4)
		G3a	0.6 (0.5–0.7)	1.4 (1.0–1.8)	6.0 (5.1–7.0)	1.1 (0.9–1.3)
		G3b	2.1 (1.6–2.8)	4.4 (3.1–5.9)	16.9 (14.8–19.2)	4.3 (3.7–5.0)
		G4	8.7 (6.1–12.2)	18.7 (13.7–25.0)	47.6 (42.4–53.3)	16.0 (13.4–18.9)
	Renal function decline >50%	G2	1.4 (1.3–1.5)	2.9 (2.7–3.2)	14.2 (13.4–15.0)	2.6 (2.5–2.7)
		G3a	2.9 (2.7–3.2)	6.9 (6.1–7.9)	23.6 (21.7–25.5)	5.1 (4.8–5.5)
		G3b	7.7 (6.7–8.8)	17.2 (14.6–20.1)	48.6 (44.9–52.7)	12.9 (11.8–14.0)
		G4	17.7 (13.8–22.4)	37.0 (29.5–45.7)	112.2 (103.3–121.6)	33.2 (29.3–37.5)
	eGFR <15 ml/min/1.73 m2	G2	1.0 (0.9–1.0)	1.9 (1.7–2.1)	9.2 (8.5–9.8)	2.0 (1.9–2.1)
		G3a	3.4 (3.2–3.7)	7.7 (6.8–8.6)	22.5 (20.8–24.4)	6.8 (6.4–7.2)
		G3b	17.2 (15.7–18.9)	30.7 (27.2–34.6)	67.3 (62.8–72.0)	28.6 (27.1–30.3)
		G4	88.6 (78.8–99.2)	136.1 (120.1–153.7)	262.8 (247.4–278.9)	135.6 (126.9–144.6)
	Diagnosis of CKD stage 5	G2	0.1 (0.0–0.1)	0.2 (0.2–0.3)	2.3 (2.0–2.7)	0.1 (0.1–0.2)
		G3a	0.2 (0.2–0.3)	0.9 (0.6–1.3)	5.3 (4.5–6.3)	0.5 (0.4–0.6)
		G3b	1.4 (1.0–1.9)	4.5 (3.2–6.1)	14.2 (12.3–16.4)	2.4 (2.0–2.9)
		G4	7.2 (4.8–10.4)	15.8 (11.3–21.6)	46.4 (41.3–52.0)	14.4 (12.0–17.3)
	In-hospital death	G2	3.4 (3.3–3.5)	4.8 (4.5–5.1)	9.4 (8.8–10.1)	7.1 (6.9–7.2)
		G3a	8.2 (7.7–8.6)	12.0 (10.9–13.2)	18.3 (16.8–20.0)	14.4 (13.8–14.9)
		G3b	18.5 (16.9–20.1)	24.8 (21.7–28.2)	25.1 (22.6–27.8)	27.9 (26.3–29.5)
		G4	31.0 (25.8–36.9)	35.6 (28.6–43.7)	30.7 (26.8–35.1)	49.1 (44.5–54.0)
	Outcome [per 1000 persons-360 days] (95% CI)
